# Supplementary material for: One Health Index Calculator for India Using Empirical Methods for Policy Stewardship: Development and Usability Study
Source: Online J Public Health Inform. 2025 Jun 25;17:e65039. doi: 10.2196/65039 (PMC12220201; doi:10.2196/65039)
Supplement: Multimedia Appendix 3 [file ojphi-v17-e65039-s003.xlsx]

## Sheet: Sheet1
Budgetary of 2023, 2024 and, 2025, budgetary changes in consecutive years and indicator score using both FEA and MEWM
Indicators	Indicator score using FEA	Indicator score using MEWM	Central Budget (2024-25)	Difference (between 2024-25 and 2023-24)	Centre Budget (2023-24)	Difference (between 2023-24 and 2022-23)	Centre Budget (2022-23)
Forest	0.595	0.535	3330.37	99.35	3231.02	841.72	2389.3
Finance	0.746	0.842	1.85816e+06	230985	1.62717e+06	132926	1.49425e+06
Work	0.273	0.269	22531.5	10010.4	12521.1	-2273.83	14794.9
Demography	0.798	0.756	90958.6	10441	80517.6	4786.56	75731.1
Technology Adoption	0.979	0.983	8029.01	3137.23	4891.78	455.52	4436.26
Justice	0.646	0.6016	6466.44	-2541.08	9007.52	2491.57	6515.95
Inequalities	0.674	0.64334	5453.83	1492.82	3961.01	248.58	3712.43
Transport	0.461	0.46217	257750	11556.2	246194	74463	171731
Consumption and production	0.8568	0.83551	21598.3	2874.15	18724.2	8542.15	10182
Reproductive, maternal, new-born and child health	0.75	0.68823	3712.49	712.49	3000	551.77	2448.23
Infectious diseases	0.787	0.74639	87656.9	10032.1	77624.8	4316.49	73308.3
Injuries and violence	0.927	0.926709	423690	137000	286690	157956	128734
Universal health coverage and health systems	0.558	0.5167	94671.1	2603.29	92067.8	13888.5	78179.3
Health risk	0.667	0.57789	111793	12526.4	99266.5	1333.71	97932.8
Animal epidemic disease	1	1	2465	965	1500	695.09	804.91
Animal welfare	0.311158	0.28909	11.61	-1.9	13.51	2.84	10.67
Animal nutritional status	0.75	0.688233	0	-456.72	456.72	113.87	342.85
Air quality and climate change	0.429	0.382195	874.5	13.9	860.6	248.09	612.51
Sanitation and water resources	0.657	0.569465	64302.8	164.44	64138.4	8352.96	55785.4
Hazardous chemicals	0.629	0.59365	165119	-24775.5	189895	-62136.6	252031
